# Supplementary material for: Blue Light-Induced Mitochondrial Oxidative Damage Underlay Retinal Pigment Epithelial Cell Apoptosis
Source: Int J Mol Sci. 2024 Nov 24;25(23):12619. doi: 10.3390/ijms252312619 (PMC11641757; doi:10.3390/ijms252312619)
Supplement: Supplementary file 1 [file ijms-25-12619-s001.zip]

Archive with 1 entries (1 files):
- ijms-3295894-supplementary.pdf
